# Supplementary material for: Residual, Enrichment and Health Risk Assessment of Hexachlorocyclohexane and Dichlorodiphenyltrichloroethane in Muscle of Cultured Common Carp
Source: Foods. 2025 Jan 13;14(2):223. doi: 10.3390/foods14020223 (PMC11765017; doi:10.3390/foods14020223)
Supplement: Supplementary file 1 [file foods-14-00223-s001.zip]

Archive with 1 entries (1 files):
- foods-3371454-supplementary.pdf
